# Supplementary material for: A revision of the Neotropical caddisfly genus Ascotrichia Flint, 1983 (Trichoptera, Hydroptilidae)
Source: PeerJ. 2019 Aug 20;7:e7560. doi: 10.7717/peerj.7560 (PMC6707345; doi:10.7717/peerj.7560)
Supplement: Supplemental Information 1 [file peerj-07-7560-s001.xls]

## Sheet: Ascotrichia
Specimen #	Depository	Genus	Species
UMSP000030826	MZUSP	Ascotrichia	adirecta	Holotype		DZRJ	Coleção Entomológica Professor José Alfredo Pinheiro Dutra, Departamento de Zoologia, Universidade Federal do Rio de Janeiro, Rio de Janeiro, Brazil
UMSP000030827	UMSP	Ascotrichia	adirecta				Dr. Daniela M. Takiya, takiya@gmail.com
	DZRJ	Ascotrichia	adirecta
	DZRJ	Ascotrichia	adirecta			MZUSP	Museu de Zoologia, Universidade de São Paulo, São Paulo, Brazil
	DZRJ	Ascotrichia	adirecta				Dr. Marcelo Duarte da Silva, mduartes@usp.br
	DZRJ	Ascotrichia	adirecta
UMSP000021821	UMSP	Ascotrichia	frontalis			NMNH	National Museum of Natural History, Washington, D.C., USA
UMSP000021822	UMSP	Ascotrichia	frontalis				Dr. Floyd Shockley, shockleyf@si.edu
UMSP000021823	UMSP	Ascotrichia	frontalis
UMSP000021824	UMSP	Ascotrichia	frontalis			UMSP	University of Minnesota Insect Collection, Saint Paul, Minnesota, USA
UMSP000021825	UMSP	Ascotrichia	frontalis				Dr. Robin Thomson, thom1514@umn.edu
UMSP000021826	UMSP	Ascotrichia	frontalis
UMSP000030524	UMSP	Ascotrichia	frontalis
UMSP000030525	UMSP	Ascotrichia	frontalis
UMSP000030526	UMSP	Ascotrichia	frontalis
UMSP000030527	UMSP	Ascotrichia	frontalis
UMSP000030528	UMSP	Ascotrichia	frontalis
UMSP000030529	UMSP	Ascotrichia	frontalis
UMSP000030530	UMSP	Ascotrichia	frontalis
UMSP000030531	UMSP	Ascotrichia	frontalis
UMSP000030532	UMSP	Ascotrichia	frontalis
UMSP000030533	UMSP	Ascotrichia	frontalis
UMSP000030534	UMSP	Ascotrichia	frontalis
UMSP000030535	UMSP	Ascotrichia	frontalis
UMSP000030536	UMSP	Ascotrichia	frontalis
UMSP000030537	UMSP	Ascotrichia	frontalis
UMSP000030551	UMSP	Ascotrichia	frontalis
UMSP000030555	UMSP	Ascotrichia	frontalis
UMSP000030567	UMSP	Ascotrichia	frontalis
UMSP000207197	UMSP	Ascotrichia	frontalis
UMSP000207198	UMSP	Ascotrichia	frontalis
UMSP000207199	UMSP	Ascotrichia	frontalis
UMSP000207200	UMSP	Ascotrichia	frontalis
UMSP000207201	UMSP	Ascotrichia	frontalis
UMSP000207202	UMSP	Ascotrichia	frontalis
UMSP000207203	UMSP	Ascotrichia	frontalis
UMSP000207204	UMSP	Ascotrichia	frontalis
UMSP000207205	UMSP	Ascotrichia	frontalis
UMSP000207206	UMSP	Ascotrichia	frontalis
UMSP000207207	UMSP	Ascotrichia	frontalis
UMSP000207208	UMSP	Ascotrichia	frontalis
UMSP000207209	UMSP	Ascotrichia	frontalis
UMSP000207210	UMSP	Ascotrichia	frontalis
UMSP000207211	UMSP	Ascotrichia	frontalis
UMSP000207212	UMSP	Ascotrichia	frontalis
UMSP000207213	UMSP	Ascotrichia	frontalis
UMSP000207214	UMSP	Ascotrichia	frontalis
UMSP000207215	UMSP	Ascotrichia	frontalis
UMSP000207216	UMSP	Ascotrichia	frontalis
UMSP000207217	UMSP	Ascotrichia	frontalis
UMSP000207218	UMSP	Ascotrichia	frontalis
UMSP000207219	UMSP	Ascotrichia	frontalis
UMSP000207220	UMSP	Ascotrichia	frontalis
UMSP000207221	UMSP	Ascotrichia	frontalis
UMSP000207222	UMSP	Ascotrichia	frontalis
UMSP000207223	UMSP	Ascotrichia	frontalis
	NMNH	Ascotrichia	frontalis
	NMNH	Ascotrichia	frontalis
	NMNH	Ascotrichia	frontalis
	NMNH	Ascotrichia	frontalis
	NMNH	Ascotrichia	frontalis
	DZRJ	Ascotrichia	frontalis
	DZRJ	Ascotrichia	frontalis
	DZRJ	Ascotrichia	frontalis
	DZRJ	Ascotrichia	frontalis
	DZRJ	Ascotrichia	frontalis
	DZRJ	Ascotrichia	frontalis
	DZRJ	Ascotrichia	frontalis
	DZRJ	Ascotrichia	frontalis
	DZRJ	Ascotrichia	frontalis
UMSP000021862	MZUSP	Ascotrichia	hystricosa	holotype
UMSP000030580	UMSP	Ascotrichia	hystricosa
UMSP000030581	UMSP	Ascotrichia	hystricosa
UMSP000030582	UMSP	Ascotrichia	hystricosa
UMSP000030583	UMSP	Ascotrichia	hystricosa
UMSP000030584	UMSP	Ascotrichia	hystricosa
UMSP000030585	UMSP	Ascotrichia	hystricosa
UMSP000031237	UMSP	Ascotrichia	hystricosa
UMSP000031238	UMSP	Ascotrichia	hystricosa
UMSP000031244	UMSP	Ascotrichia	hystricosa
UMSP000031245	UMSP	Ascotrichia	hystricosa
	DZRJ	Ascotrichia	hystricosa
	DZRJ	Ascotrichia	hystricosa
	DZRJ	Ascotrichia	hystricosa
	DZRJ	Ascotrichia	hystricosa
	DZRJ	Ascotrichia	hystricosa
	DZRJ	Ascotrichia	hystricosa
	DZRJ	Ascotrichia	hystricosa
UMSP000030568	UMSP	Ascotrichia	simoma
UMSP000030569	MZUSP	Ascotrichia	simoma	holotype
UMSP000030570	UMSP	Ascotrichia	simoma
UMSP000030571	UMSP	Ascotrichia	simoma
UMSP000030572	UMSP	Ascotrichia	simoma
UMSP000030573	UMSP	Ascotrichia	simoma
UMSP000030574	UMSP	Ascotrichia	simoma
UMSP000030575	UMSP	Ascotrichia	simoma
UMSP000047256	UMSP	Ascotrichia	simoma
UMSP000047257	UMSP	Ascotrichia	simoma
	NMNH	Ascotrichia	spangleri
	NMNH	Ascotrichia	spangleri
	NMNH	Ascotrichia	spangleri
	NMNH	Ascotrichia	spangleri
	NMNH	Ascotrichia	spangleri
	NMNH	Ascotrichia	spangleri
	NMNH	Ascotrichia	surinamensis
	NMNH	Ascotrichia	surinamensis
	NMNH	Ascotrichia	surinamensis
	NMNH	Ascotrichia	surinamensis
	NMNH	Ascotrichia	surinamensis
	NMNH	Ascotrichia	surinamensis
	NMNH	Ascotrichia	surinamensis
